# Supplementary material for: Micronutrient Status and Other Correlates of Hemoglobin among Children with Stunting: A Cross-Sectional Study in Uganda
Source: Nutrients. 2023 Aug 30;15(17):3785. doi: 10.3390/nu15173785 (PMC10489905; doi:10.3390/nu15173785)
Supplement: Supplementary file 1 [file nutrients-15-03785-s001.zip]

Archive with 1 entries (1 files):
- nutrients-2567892-supplementary.pdf
